# Supplementary material for: Coral reefs in transition: Temporal photoquadrat analyses and validation of underwater hyperspectral imaging for resource-efficient monitoring in Guam
Source: PLoS One. 2024 Mar 19;19(3):e0299523. doi: 10.1371/journal.pone.0299523 (PMC10950215; doi:10.1371/journal.pone.0299523)
Supplement: S1 Table — The second column lists the broad taxonomic or functional group each ID category was placed in for further analysis. (XLSX) [file pone.0299523.s001.xlsx]

## Sheet: Sheet1
Benthic ID Category	Broad Taxonomic/Functional Benthic Category
Acanthastrea brevis	Scleractinia
Acropora abrotanoides	Acropora abrotanoides
Acropora cerealis	Scleractinia
Acropora globiceps	Scleractinia
Acropora sp.	Scleractinia
Acropora surculosa	Scleractinia
Amphiroa sp.	Corallinophycidae
Asparagopsis sp.	Red macroalgae
Astrea curta	Scleractinia
Astreopora myriophthalma	Scleractinia
Astreopora ocellata	Scleractinia
Astreopora sp.	Scleractinia
Caulerpa racemosa var. peltata	Green macroalgae
Corallinophycidae sp.	Corallinophycidae
Cyanobacterium green tuft	Pavement/Turf algae/Cyanobacteria/Sediment
Cyanobacterium sp.	Pavement/Turf algae/Cyanobacteria/Sediment
Cyphastrea sp.	Scleractinia
Dictyota grossedentata	Green macroalgae
Dipsastraea favus	Scleractinia
Dipsastraea pallida	Scleractinia
Dipsastraea sp.	Scleractinia
Dysidea aff. granulosa	Porifera
Dysidea sp.	Porifera
Galaxea fascicularis	Scleractinia
Goniastrea retiformis	Scleractinia
Goniastrea stelligera	Scleractinia
Halimeda gracilis	Green macroalgae
Halimeda sp.	Green macroalgae
Heliopora coerulea	Octocorals/Hydrozoans
Hydnophora microconos	Scleractinia
Hydrolithon sp.	Corallinophycidae
Leptastrea sp.	Scleractinia
Leptoria phrygia	Scleractinia
Lithophyllum sp.	Corallinophycidae
Lobophora sp.	Brown macroalgae
Mastophora sp.	Corallinophycidae
Montipora blue crust	Scleractinia
Montipora brown crust	Scleractinia
Montipora sp.	Scleractinia
Pavement	Pavement/Turf algae/Cyanobacteria/Sediment
Pavona chiriquensis	Scleractinia
Pavona duerdeni	Scleractinia
Pavona sp.	Scleractinia
Pavona venosa	Scleractinia
Peyssonneliales sp.	Peyssonneliales
Platygyra pini	Scleractinia
Pocillopora ankeli	Scleractinia
Pocillopora eydouxi	Scleractinia
Porifera sp.	Porifera
Porites australiensis	Scleractinia
Porites massive	Scleractinia
Porites rus	Scleractinia
Porites sp.	Scleractinia
Ramicrusta sp.	Peyssonneliales
Rubble	Pavement/Turf algae/Cyanobacteria/Sediment
Sand/Sediment	Pavement/Turf algae/Cyanobacteria/Sediment
Sinularia sp.	Octocorals/Hydrozoans
Turf algae/Cyanobacteria	Pavement/Turf algae/Cyanobacteria/Sediment
