# Supplementary material for: Coral reefs in transition: Temporal photoquadrat analyses and validation of underwater hyperspectral imaging for resource-efficient monitoring in Guam
Source: PLoS One. 2024 Mar 19;19(3):e0299523. doi: 10.1371/journal.pone.0299523 (PMC10950215; doi:10.1371/journal.pone.0299523)
Supplement: S2 Table — Cover estimates for the year 2019 based on photoquadrats are denoted by the suffix "-PQ" and those based on hyperspectral data by the suffix "-DR". (CSV) [file pone.0299523.s002.csv]

Year	Transect	Acropora_abrotanoides	Scleractinia	Green_Macroalgae	Pavement/Turf/Cyanobacteria/Sediment	Corallinophycidae	Porifera	Peyssonneliales	Red_Macroalgae	OtherCorals_Octocorals&Hydrozoans	Brown_Macroalgae
2015	1	0.077	0.261	0.001	0.588	0.034	0.007	0.030	0.000	0.000	0.001
2017	1	0.040	0.343	0.008	0.538	0.031	0.001	0.031	0.006	0.000	0.002
2019PQ	1	0.000	0.104	0.023	0.773	0.033	0.006	0.019	0.039	0.000	0.001
2019DR	1	0.004	0.100	0.008	0.773	0.041	0.000	0.007	0.066	0.002	0.000
2015	2	0.070	0.267	0.001	0.611	0.027	0.004	0.017	0.000	0.001	0.001
2017	2	0.087	0.364	0.008	0.481	0.042	0.001	0.011	0.001	0.000	0.003
2019PQ	2	0.000	0.097	0.036	0.807	0.024	0.012	0.020	0.003	0.001	0.000
2019DR	2	0.008	0.106	0.008	0.864	0.006	0.000	0.006	0.002	0.000	0.000
2015	3	0.097	0.197	0.006	0.618	0.023	0.010	0.028	0.000	0.019	0.002
2017	3	0.127	0.249	0.015	0.518	0.053	0.000	0.025	0.000	0.007	0.006
2019PQ	3	0.006	0.039	0.045	0.807	0.041	0.023	0.032	0.000	0.002	0.005
2019DR	3	0.011	0.036	0.026	0.879	0.024	0.001	0.018	0.005	0.000	0.000
2015	4	0.069	0.247	0.005	0.611	0.035	0.010	0.021	0.000	0.003	0.000
2017	4	0.149	0.184	0.016	0.585	0.032	0.003	0.022	0.000	0.005	0.005
2019PQ	4	0.000	0.060	0.028	0.819	0.027	0.029	0.033	0.000	0.003	0.002
2019DR	4	0.005	0.035	0.013	0.819	0.026	0.000	0.005	0.096	0.001	0.000
2015	5	0.061	0.243	0.006	0.618	0.024	0.022	0.015	0.000	0.007	0.004
2017	5	0.101	0.297	0.004	0.484	0.046	0.001	0.055	0.000	0.009	0.003
2019PQ	5	0.006	0.047	0.014	0.847	0.013	0.026	0.028	0.000	0.016	0.003
2019DR	5	0.003	0.070	0.003	0.895	0.016	0.001	0.012	0.000	0.000	0.000
